# Supplementary material for: Antiviral Activity of Ag5IO6, a Unique Silver Compound
Source: Viruses. 2024 Jun 13;16(6):959. doi: 10.3390/v16060959 (PMC11209601; doi:10.3390/v16060959)
Supplement: Supplementary file 1 [file viruses-16-00959-s001.zip]

Archive with 1 entries (1 files):
- viruses-3038204-supplementary.pdf
